# Supplementary material for: Mitogen-Activated Protein Kinase (MAPK) Pathway Regulates Branching by Remodeling Epithelial Cell Adhesion
Source: PLoS Genet. 2014 Mar 6;10(3):e1004193. doi: 10.1371/journal.pgen.1004193 (PMC3945187; doi:10.1371/journal.pgen.1004193)
Supplement: Table S1 — Primary and secondary antibodies used for immunochemistry and biochemistry. (XLSX) [file pgen.1004193.s008.xlsx]

## Sheet: Sheet1
				Primary antibody	Host	Application	Dilution	Supplier
				phospho-extracellular signal-regulated kinase 1/2	rabbit mAb	IF/ IHC/ WB	1:300/ 1:2000	Cell Signaling Technology
				extracellular signal-regulated kinase 2	rabbit pAb	WB	1:1000	Santa Cruz Biotechnology
				β-catenin	mouse mAb	IF	1:1000	BD Trasduction Laboratories
				cleaved-Caspase 3	rabbit mAB	IF	1:200	Cell Signaling Technology
				claudin 7	rabbit pAb	IF	1:200	Abcam
				Mek 1	rabbit mAb	IHC	1:200	Abcam
				vinculin	mouse mAb	IF	1:500	Sigma-Aldrich
				zonula occludens 1	mouse mAb	IF	1:400	Invitrogen
				phospho-histone H3	mouse mAb	IF	1:500	Cell Signaling Technology
				Epithelial cadherin	mouse mAb	IF	1:500	BD Trasduction Laboratories
				mouse Epithelial cadherin	goat pAb	IF	1:500/ 1:300	R&D Systems
				calbindin	goat pAb	IF/ IHC	1:500	Santa Cruz Biotechnology
				cyclin D1	rabbit mAb	IF	1:400	NeoMarkers
				Na/K ATPase	mouse mAb	IHC	1:300	Hybridoma Bank
				Tamm-Horsfall	rabbit pAB	IHC	1:300	gift from Aaro Miettinen
				paxillin	mouse mAb	IF/ WB	1:100/ 1:500	ECM Biosciences
				p(S83)Paxillin	rabbit pAb	WB	1:500	ECM Biosciences
				Secondary antibody	Host	Dilution	Supplier
				anti goat Alexa Fluor 488	donkey	1:400	Jackson Immuno Research Laboratories
				anti goat CY2 488	donkey	1:400	Jackson Immuno Research Laboratories
				anti-mouse Alexa Fluor 488	donkey	1:400	Jackson Immuno Research Laboratories
				anti goat CY3 568	donkey	1:400	Jackson Immuno Research Laboratories
				anti mouse Alexa Fluor 594	donkey	1:400	Jackson Immuno Research Laboratories
				anti mouse CY3 568	donkey	1:400	Jackson Immuno Research Laboratories
				anti rabbit Alexa Fluor 594	donkey	1:400	Jackson Immuno Research Laboratories
				anti rabbit CY3 568	donkey	1:400	Jackson Immuno Research Laboratories
				anti mouse Alexa Fluor 647	donkey	1:400	Jackson Immuno Research Laboratories
				anti mouse CY5 647	donkey	1:400	Jackson Immuno Research Laboratories
